# Supplementary material for: Reproductive success of Whiskered Tern Chlidonias hybrida in eastern Spain in relation to water level variation
Source: PeerJ. 2018 Apr 19;6:e4548. doi: 10.7717/peerj.4548 (PMC5911388; doi:10.7717/peerj.4548)
Supplement: Supplemental Information 2 — % hatching, fledgling and breeding success of all nest and colonies and years. [file peerj-06-4548-s002.xlsx]

## Sheet: % Breeding Success Years & Colo
										Depth
					%	%	%	MEAN RATE		Mean				%	%	%
Nº					Hatching	Fledglings	Reproductive	Fluctuation	Rain	nest	DEPTH			Hatching	Fledglings	Reproductive
Nest	AREA	YEAR	COLONIA	CODE	Success	Success	Success	cm/census	mm	cm				Success	Success	Success
1	PEGO	2002	1	1	100	0	0	-0.1	0	30.8	30.8	PEGO	1	100	0	0
2	PEGO	2002	1	1	100	100	100	-0.1	0	30.8	30.8	HONDO	2	100	100	100
3	PEGO	2002	1	1	100	0	0	-0.1	0	30.8	30.8	MORO	3	100	0	0
4	PEGO	2002	1	1	100	0	0	-0.1	0	30.8	30.8	XERESA	4	100	0	0
5	PEGO	2002	1	1	75	33.3	24.975	-0.1	0	30.8	30.8	ALMENARA	5	75	33.3	24.975
6	PEGO	2002	1	1	33.3	0	0	-0.1	0	30.8	30.8			33.3	0	0
7	PEGO	2002	1	1	0	0	0	-0.1	0	30.8	30.8			0	0	0
8	PEGO	2002	1	1	0	0	0	-0.1	0	30.8	30.8			0	0	0
9	PEGO	2002	1	1	100	33.3	33.3	-0.1	0	30.8	30.8			100	33.3	33.3
10	PEGO	2002	1	1	66.6	50	33.3	-0.1	0	30.8	30.8			66.6	50	33.3
11	PEGO	2002	1	1	50	0	0	-0.1	0	30.8	30.8			50	0	0
12	PEGO	2002	1	1	100	0	0	-0.1	0	30.8	30.8			100	0	0
13	PEGO	2002	1	1	100	0	0	-0.1	0	30.8	30.8			100	0	0
14	PEGO	2002	1	1	100	0	0	-0.1	0	30.8	30.8			100	0	0
15	PEGO	2002	1	1	50	0	0	-0.1	0	30.8	30.8			50	0	0
16	PEGO	2002	1	1	0	0	0	-0.1	0	30.8	30.8			0	0	0
17	PEGO	2002	1	1	50	0	0	-0.1	0	30.8	30.8			50	0	0
18	PEGO	2002	1	1	100	33.3	33.3	-0.1	0	30.8	30.8			100	33.3	33.3
19	PEGO	2002	1	1	100	0	0	-0.1	0	30.8	30.8			100	0	0
20	PEGO	2002	1	1	100	0	0	-0.1	0	30.8	30.8			100	0	0
21	PEGO	2002	1	1	100	0	0	-0.1	0	30.8	30.8			100	0	0
22	PEGO	2002	1	1	50	0	0	-0.1	0	30.8	30.8			50	0	0
23	PEGO	2002	1	1	100	0	0	-0.1	0	30.8	30.8			100	0	0
24	PEGO	2002	1	1	0	0	0	-0.1	0	30.8	30.8			0	0	0
25	PEGO	2002	1	1	100	0	0	-0.1	0	30.8	30.8			100	0	0
26	PEGO	2002	1	1	66.6	0	0	-0.1	0	30.8	30.8			66.6	0	0
27	PEGO	2002	1	1	66.6	0	0	-0.1	0	30.8	30.8			66.6	0	0
28	PEGO	2002	1	1	33.3	0	0	-0.1	0	30.8	30.8			33.3	0	0
29	PEGO	2002	1	1	100	0	0	-0.1	0	30.8	30.8			100	0	0
30	PEGO	2002	1	1	100	0	0	-0.1	0	30.8	30.8			100	0	0
31	PEGO	2002	1	1	100	0	0	-0.1	0	30.8	30.8			100	0	0
32	PEGO	2002	1	1	100	33.3	33.3	-0.1	0	30.8	30.8			100	33.3	33.3
33	PEGO	2002	1	1	100	0	0	-0.1	0	30.8	30.8			100	0	0
34	PEGO	2002	1	1	0	0	0	-0.1	0	30.8	30.8			0	0	0
35	PEGO	2002	1	1	75	0	0	-0.1	0	30.8	30.8			75	0	0
36	PEGO	2002	1	1	100	0	0	-0.1	0	30.8	30.8			100	0	0
37	PEGO	2002	1	1	0	0	0	-0.1	0	30.8	30.8			0	0	0
38	PEGO	2002	1	1	100	0	0	-0.1	0	30.8	30.8			100	0	0
39	PEGO	2002	1	1	100	0	0	-0.1	0	30.8	30.8			100	0	0
40	PEGO	2002	1	1	100	0	0	-0.1	0	30.8	30.8			100	0	0
41	PEGO	2002	1	1	100	0	0	-0.1	0	30.8	30.8			100	0	0
42	PEGO	2002	1	1	100	0	0	-0.1	0	30.8	30.8			100	0	0
43	PEGO	2002	1	1	100	0	0	-0.1	0	30.8	30.8			100	0	0
44	PEGO	2002	1	1	100	0	0	-0.1	0	30.8	30.8			100	0	0
45	PEGO	2002	1	1	100	0	0	-0.1	0	30.8	30.8			100	0	0
46	PEGO	2002	1	1	66.6	0	0	-0.1	0	30.8	30.8			66.6	0	0
47	PEGO	2002	1	1	50	0	0	-0.1	0	30.8	30.8			50	0	0
48	PEGO	2002	1	1	100	0	0	-0.1	0	30.8	30.8			100	0	0
49	PEGO	2002	1	1	66.6	0	0	-0.1	0	30.8	30.8			66.6	0	0
50	PEGO	2002	1	1	33.3	0	0	-0.1	0	30.8	30.8			33.3	0	0
51	PEGO	2002	1	1	100	0	0	-0.1	0	30.8	30.8			100	0	0
52	PEGO	2002	1	1	100	33.3	33.3	-0.1	0	30.8	30.8			100	33.3	33.3
53	PEGO	2002	1	1	100	0	0	-0.1	0	30.8	30.8			100	0	0
54	PEGO	2002	1	1	100	50	50	-0.1	0	30.8	30.8			100	50	50
55	PEGO	2002	1	1	100	0	0	-0.1	0	30.8	30.8			100	0	0
56	PEGO	2002	1	1	100	0	0	-0.1	0	30.8	30.8			100	0	0
57	PEGO	2002	1	1	100	0	0	-0.1	0	30.8	30.8			100	0	0
58	PEGO	2002	1	1	0	0	0	-0.1	0	30.8	30.8			0	0	0
59	PEGO	2002	1	1	100	0	0	-0.1	0	30.8	30.8			100	0	0
60	PEGO	2002	1	1	50	100	50	-0.1	0	30.8	30.8			50	100	50
61	PEGO	2002	1	1	100	0	0	-0.1	0	30.8	30.8			100	0	0
62	PEGO	2002	1	1	50	0	0	-0.1	0	30.8	30.8			50	0	0
63	PEGO	2002	1	1	100	0	0	-0.1	0	30.8	30.8			100	0	0
64	PEGO	2002	1	1	100	0	0	-0.1	0	30.8	30.8			100	0	0
65	PEGO	2002	1	1	0	0	0	-0.1	0	30.8	30.8			0	0	0
66	PEGO	2002	1	1	100	0	0	-0.1	0	30.8	30.8			100	0	0
67	PEGO	2002	1	1	100	50	50	-0.1	0	30.8	30.8			100	50	50
68	PEGO	2002	1	1	33.3	100	33.3	-0.1	0	30.8	30.8			33.3	100	33.3
69	PEGO	2002	1	1	66.6	0	0	-0.1	0	30.8	30.8			66.6	0	0
70	PEGO	2002	1	1	66.6	0	0	-0.1	0	30.8	30.8			66.6	0	0
71	PEGO	2002	1	1	50	0	0	-0.1	0	30.8	30.8			50	0	0
72	PEGO	2002	1	1	100	0	0	-0.1	0	30.8	30.8			100	0	0
73	PEGO	2002	1	1	66.6	0	0	-0.1	0	30.8	30.8			66.6	0	0
74	PEGO	2002	1	1	100	33.3	33.3	-0.1	0	30.8	30.8			100	33.3	33.3
75	PEGO	2002	1	1	66.6	50	33.3	-0.1	0	30.8	30.8			66.6	50	33.3
76	PEGO	2002	1	1	100	33.3	33.3	-0.1	0	30.8	30.8			100	33.3	33.3
77	PEGO	2002	1	1	66.6	50	33.3	-0.1	0	30.8	30.8			66.6	50	33.3
78	PEGO	2002	1	1	100	0	0	-0.1	0	30.8	30.8			100	0	0
79	PEGO	2002	1	1	50	0	0	-0.1	0	30.8	30.8			50	0	0
80	PEGO	2002	1	1	66.6	0	0	-0.1	0	30.8	30.8			66.6	0	0
81	PEGO	2002	1	1	0	0	0	-0.1	0	30.8	30.8			0	0	0
82	PEGO	2002	1	1	0	0	0	-0.1	0	30.8	30.8			0	0	0
83	PEGO	2002	1	1	66.6	50	33.3	-0.1	0	30.8	30.8			66.6	50	33.3
84	PEGO	2002	1	1	33.3	0	0	-0.1	0	30.8	30.8			33.3	0	0
85	PEGO	2002	1	1	33.3	0	0	-0.1	0	30.8	30.8			33.3	0	0
86	PEGO	2002	1	1	66.6	50	33.3	-0.1	0	30.8	30.8			66.6	50	33.3
87	PEGO	2002	1	1	100	0	0	-0.1	0	30.8	30.8			100	0	0
88	PEGO	2002	1	1	0	0	0	-0.1	0	30.8	30.8			0	0	0
89	PEGO	2002	1	1	100	0	0	-0.1	0	30.8	30.8			100	0	0
90	PEGO	2002	1	1	100	0	0	-0.1	0	30.8	30.8			100	0	0
91	PEGO	2002	1	1	100	0	0	-0.1	0	30.8	30.8			100	0	0
92	PEGO	2002	1	1	50	100	50	-0.1	0	30.8	30.8			50	100	50
93	PEGO	2002	1	1	0	0	0	-0.1	0	30.8	30.8			0	0	0
94	PEGO	2002	1	1	100	100	100	-0.1	0	30.8	30.8			100	100	100
95	PEGO	2003	1	1	100	33.3	33.3	-0.11	0.05	74.5	74.5		Mean	72.5064	11.5223	8.77207
96	PEGO	2003	1	1	66.6	50	33.3	-0.11	0.05	74.5	74.5		SD	35.3768	25.9823	19.8644
97	PEGO	2003	1	1	50	100	50	-0.11	0.05	74.5	74.5
98	PEGO	2003	1	1	66.6	0	0	-0.11	0.05	74.5	74.5
99	PEGO	2003	2	1	66.6	50	33.3	-0.11	0.05	74.5	74.5
100	PEGO	2003	2	1	100	100	100	-0.11	0.05	74.5	74.5
101	PEGO	2003	2	1	66.6	0	0	-0.11	0.05	74.5	74.5
102	PEGO	2003	2	1	66.6	50	33.3	-0.11	0.05	74.5	74.5
103	PEGO	2003	2	1	100	33.3	33.3	-0.11	0.05	74.5	74.5
104	PEGO	2003	2	1	66.6	50	33.3	-0.11	0.05	74.5	74.5
105	PEGO	2003	2	1	66.6	50	33.3	-0.11	0.05	74.5	74.5
106	PEGO	2003	2	1	100	100	100	-0.11	0.05	74.5	74.5
107	PEGO	2003	2	1	100	0	0	-0.11	0.05	74.5	74.5
108	PEGO	2003	2	1	66.6	50	33.3	-0.11	0.05	74.5	74.5
109	PEGO	2003	2	1	100	66.6	66.6	-0.11	0.05	74.5	74.5
110	PEGO	2003	2	1	100	50	50	-0.11	0.05	74.5	74.5
111	PEGO	2003	2	1	100	0	0	-0.11	0.05	74.5	74.5
112	PEGO	2003	2	1	100	66.6	66.6	-0.11	0.05	74.5	74.5
113	PEGO	2003	2	1	66.6	50	33.3	-0.11	0.05	74.5	74.5
114	PEGO	2003	2	1	33.3	100	33.3	-0.11	0.05	74.5	74.5
115	PEGO	2003	2	1	50	100	50	-0.11	0.05	74.5	74.5
116	PEGO	2003	2	1	66.6	50	33.3	-0.11	0.05	74.5	74.5
117	PEGO	2003	2	1	33.3	0	0	-0.11	0.05	74.5	74.5
118	PEGO	2003	2	1	33.3	0	0	-0.11	0.05	74.5	74.5
119	PEGO	2003	2	1	100	0	0	-0.11	0.05	74.5	74.5
120	PEGO	2003	2	1	33.3	100	33.3	-0.11	0.05	74.5	74.5
121	PEGO	2003	2	1	66.6	0	0	-0.11	0.05	74.5	74.5
122	PEGO	2003	2	1	66.6	50	33.3	-0.11	0.05	74.5	74.5
123	PEGO	2003	2	1	66.6	50	33.3	-0.11	0.05	74.5	74.5
124	PEGO	2003	2	1	0	0	0	-0.11	0.05	74.5	74.5
125	PEGO	2003	2	1	100	33.3	33.3	-0.11	0.05	74.5	74.5
126	PEGO	2003	2	1	33.3	0	0	-0.11	0.05	74.5	74.5
127	PEGO	2003	2	1	66.6	0	0	-0.11	0.05	74.5	74.5
128	PEGO	2003	2	1	33.3	100	33.3	-0.11	0.05	74.5	74.5
129	PEGO	2003	2	1	33.3	100	33.3	-0.11	0.05	74.5	74.5
130	PEGO	2003	2	1	66.6	50	33.3	-0.11	0.05	74.5	74.5
131	PEGO	2003	2	1	33.3	0	0	-0.11	0.05	74.5	74.5
132	PEGO	2003	2	1	0	0	0	-0.11	0.05	74.5	74.5
133	PEGO	2003	2	1	100	33.3	33.3	-0.11	0.05	74.5	74.5
134	PEGO	2003	2	1	33.3	100	33.3	-0.11	0.05	74.5	74.5
135	PEGO	2003	2	1	100	33.3	33.3	-0.11	0.05	74.5	74.5
136	PEGO	2003	2	1	100	0	0	-0.11	0.05	74.5	74.5
137	PEGO	2003	2	1	33.3	100	33.3	-0.11	0.05	74.5	74.5
138	PEGO	2003	2	1	66.6	0	0	-0.11	0.05	74.5	74.5
139	PEGO	2003	2	1	50	100	50	-0.11	0.05	74.5	74.5
140	PEGO	2003	2	1	50	50	25	-0.11	0.05	74.5	74.5
141	PEGO	2003	2	1	100	50	50	-0.11	0.05	74.5	74.5
142	PEGO	2003	2	1	66.6	0	0	-0.11	0.05	74.5	74.5
143	PEGO	2003	2	1	66.6	50	33.3	-0.11	0.05	74.5	74.5
144	PEGO	2003	2	1	50	100	50	-0.11	0.05	74.5	74.5
145	PEGO	2003	2	1	50	0	0	-0.11	0.05	74.5	74.5
146	PEGO	2003	2	1	100	100	100	-0.11	0.05	74.5	74.5
147	PEGO	2003	2	1	100	50	50	-0.11	0.05	74.5	74.5
148	PEGO	2003	2	1	100	33.3	33.3	-0.11	0.05	74.5	74.5
149	PEGO	2003	2	1	66.6	50	33.3	-0.11	0.05	74.5	74.5
150	PEGO	2003	2	1	33.3	0	0	-0.11	0.05	74.5	74.5
151	PEGO	2003	2	1	100	100	100	-0.11	0.05	74.5	74.5
152	PEGO	2003	2	1	50	0	0	-0.11	0.05	74.5	74.5
153	PEGO	2003	2	1	66.6	0	0	-0.11	0.05	74.5	74.5
154	PEGO	2003	2	1	0	0	0	-0.11	0.05	74.5	74.5
155	PEGO	2003	2	1	66.6	50	33.3	-0.11	0.05	74.5	74.5
156	PEGO	2003	2	1	33.3	100	33.3	-0.11	0.05	74.5	74.5
157	PEGO	2003	2	1	100	0	0	-0.11	0.05	74.5	74.5
158	PEGO	2003	2	1	33.3	0	0	-0.11	0.05	74.5	74.5
159	PEGO	2004	3	1	100	33.3	33.3	-0.77	0.92	43.7	25.9	25.9
160	PEGO	2004	3	1	66.6	0	0	-0.77	0.92	43.7	25.9	25.9
161	PEGO	2004	3	1	100	0	0	-0.77	0.92	43.7	25.9	25.9
162	PEGO	2004	3	1	100	33.3	33.3	-0.77	0.92	43.7	25.9	25.9
163	PEGO	2004	3	1	100	0	0	-0.77	0.92	43.7	25.9	25.9
164	PEGO	2004	3	1	100	0	0	-0.77	0.92	43.7	25.9	25.9
165	PEGO	2004	3	1	33.3	0	0	-0.77	0.92	43.7	25.9	25.9
166	PEGO	2004	3	1	100	0	0	-0.77	0.92	43.7	25.9	25.9
167	PEGO	2004	3	1	66.6	50	33.3	-0.77	0.92	43.7	25.9	25.9
168	PEGO	2004	3	1	66.6	50	33.3	-0.77	0.92	43.7	25.9	62.5
169	PEGO	2004	3	1	66.6	50	33.3	-0.77	0.92	43.7	25.9	62.5
170	PEGO	2004	3	1	66.6	50	33.3	-0.77	0.92	43.7	25.9	62.5
171	PEGO	2004	3	1	66.6	50	33.3	-0.77	0.92	43.7	25.9	62.5
172	PEGO	2004	3	1	66.6	0	0	-0.77	0.92	43.7	25.9	62.5
173	PEGO	2004	3	1	66.6	0	0	-0.77	0.92	43.7	25.9	62.5
174	PEGO	2004	3	1	100	0	0	-0.77	0.92	43.7	25.9	62.5
175	PEGO	2004	3	1	100	0	0	-0.77	0.92	43.7	25.9	49.5
176	PEGO	2004	3	1	66.6	0	0	-0.77	0.92	43.7	25.9	49.5
177	PEGO	2004	3	1	100	0	0	-0.77	0.92	43.7	25.9	49.5
178	PEGO	2004	3	1	100	0	0	-0.77	0.92	43.7	25.9	49.5
179	PEGO	2004	3	1	66.6	0	0	-0.77	0.92	43.7	25.9	49.5
180	PEGO	2004	3	1	66.6	0	0	-0.77	0.92	43.7	25.9	43.719
181	PEGO	2004	3	1	33.3	0	0	-0.77	0.92	43.7	25.9
182	PEGO	2004	3	1	100	0	0	-0.77	0.92	43.7	25.9
183	PEGO	2004	3	1	100	0	0	-0.77	0.92	43.7	25.9
184	PEGO	2004	3	1	66.6	0	0	-0.77	0.92	43.7	25.9
185	PEGO	2004	3	1	100	33.3	33.3	-0.77	0.92	43.7	25.9
186	PEGO	2004	3	1	66.6	0	0	-0.77	0.92	43.7	25.9
187	PEGO	2004	3	1	100	0	0	-0.77	0.92	43.7	25.9
188	PEGO	2004	3	1	100	50	50	-0.77	0.92	43.7	25.9
189	PEGO	2004	3	1	66.6	0	0	-0.77	0.92	43.7	25.9
190	PEGO	2004	3	1	0	0	0	-0.77	0.92	43.7	25.9
191	PEGO	2004	3	1	66.6	0	0	-0.77	0.92	43.7	25.9
192	PEGO	2004	3	1	66.6	50	33.3	-0.77	0.92	43.7	25.9
193	PEGO	2004	3	1	100	33.3	33.3	-0.77	0.92	43.7	25.9
194	PEGO	2004	3	1	66.6	50	33.3	-0.77	0.92	43.7	25.9
195	PEGO	2004	3	1	66.6	0	0	-0.77	0.92	43.7	25.9
196	PEGO	2004	3	1	66.6	0	0	-0.77	0.92	43.7	25.9
197	PEGO	2004	3	1	66.6	0	0	-0.77	0.92	43.7	25.9
198	PEGO	2004	3	1	100	50	50	-0.77	0.92	43.7	25.9
199	PEGO	2004	3	1	100	50	50	-0.77	0.92	43.7	25.9
200	PEGO	2004	3	1	100	0	0	-0.77	0.92	43.7	25.9
201	PEGO	2004	3	1	66.6	50	33.3	-0.77	0.92	43.7	25.9
202	PEGO	2004	3	1	0	0	0	-0.77	0.92	43.7	25.9
203	PEGO	2004	3	1	66.6	50	33.3	-0.77	0.92	43.7	25.9
204	PEGO	2004	3	1	100	0	0	-0.77	0.92	43.7	25.9
205	PEGO	2004	3	1	66.6	50	33.3	-0.77	0.92	43.7	25.9
206	PEGO	2004	3	1	100	0	0	-0.77	0.92	43.7	25.9
207	PEGO	2004	3	1	100	0	0	-0.77	0.92	43.7	25.9
208	PEGO	2004	3	1	0	0	0	-0.77	0.92	43.7	25.9
209	PEGO	2004	3	1	0	0	0	-0.77	0.92	43.7	25.9
210	PEGO	2004	3	1	0	0	0	-0.77	0.92	43.7	25.9
211	PEGO	2004	3	1	100	0	0	-0.77	0.92	43.7	25.9
212	PEGO	2004	3	1	66.6	50	33.3	-0.77	0.92	43.7	25.9
213	PEGO	2004	3	1	0	0	0	-0.77	0.92	43.7	25.9
214	PEGO	2004	3	1	66.6	50	33.3	-0.77	0.92	43.7	25.9
215	PEGO	2004	3	1	33.3	0	0	-0.77	0.92	43.7	25.9
216	PEGO	2004	3	1	0	0	0	-0.77	0.92	43.7	25.9
217	PEGO	2004	3	1	33.3	0	0	-0.77	0.92	43.7	25.9
218	PEGO	2004	3	1	33.3	0	0	-0.77	0.92	43.7	25.9
219	PEGO	2004	3	1	0	0	0	-0.77	0.92	43.7	25.9
220	PEGO	2004	3	1	0	0	0	-0.77	0.92	43.7	25.9
221	PEGO	2004	3	1	0	0	0	-0.77	0.92	43.7	25.9
222	PEGO	2004	3	1	0	0	0	-0.77	0.92	43.7	25.9
223	PEGO	2004	3	1	33.3	0	0	-0.77	0.92	43.7	25.9
224	PEGO	2004	3	1	0	0	0	-0.77	0.92	43.7	25.9
225	PEGO	2004	3	1	0	0	0	-0.77	0.92	43.7	25.9
226	PEGO	2004	3	1	66.6	50	33.3	-0.77	0.92	43.7	25.9
227	PEGO	2004	3	1	66.6	50	33.3	-0.77	0.92	43.7	25.9
228	PEGO	2004	3	1	0	0	0	-0.77	0.92	43.7	25.9
229	PEGO	2004	3	1	0	0	0	-0.77	0.92	43.7	25.9
230	PEGO	2004	3	1	0	0	0	-0.77	0.92	43.7	25.9
231	PEGO	2004	3	1	0	0	0	-0.77	0.92	43.7	25.9
232	PEGO	2004	3	1	66.6	0	0	-0.77	0.92	43.7	25.9
233	PEGO	2004	3	1	33.3	0	0	-0.77	0.92	43.7	25.9
234	PEGO	2004	3	1	100	0	0	-0.77	0.92	43.7	25.9
235	PEGO	2004	3	1	0	0	0	-0.77	0.92	43.7	25.9
236	PEGO	2004	4	1	100	33.3	33.3	-0.77	0.92	43.7	62.5
237	PEGO	2004	4	1	100	50	50	-0.77	0.92	43.7	62.5
238	PEGO	2004	4	1	100	50	50	-0.77	0.92	43.7	62.5
239	PEGO	2004	4	1	0	0	0	-0.77	0.92	43.7	62.5
240	PEGO	2004	4	1	100	50	50	-0.77	0.92	43.7	62.5
241	PEGO	2004	4	1	50	50	25	-0.77	0.92	43.7	62.5
242	PEGO	2004	4	1	100	66.6	66.6	-0.77	0.92	43.7	62.5
243	PEGO	2004	4	1	100	0	0	-0.77	0.92	43.7	62.5
244	PEGO	2004	4	1	50	100	50	-0.77	0.92	43.7	62.5
245	PEGO	2004	4	1	33.3	100	33.3	-0.77	0.92	43.7	62.5
246	PEGO	2004	4	1	0	0	0	-0.77	0.92	43.7	62.5
247	PEGO	2004	5	1	50	0	0	-0.77	0.92	43.7	49.5
248	PEGO	2004	5	1	100	100	100	-0.77	0.92	43.7	49.5
249	PEGO	2004	5	1	100	50	50	-0.77	0.92	43.7	49.5
250	PEGO	2004	5	1	66.6	50	33.3	-0.77	0.92	43.7	49.5
251	PEGO	2004	5	1	100	50	50	-0.77	0.92	43.7	49.5
252	PEGO	2004	5	1	66.6	50	33.3	-0.77	0.92	43.7	49.5
253	PEGO	2004	5	1	100	66.6	66.6	-0.77	0.92	43.7	49.5
254	PEGO	2004	5	1	33.3	100	33.3	-0.77	0.92	43.7	49.5
255	HONDO	2004	6	2	50	0	0	-0.7	1.88	46	46
256	HONDO	2004	6	2	33.3	0	0	-0.7	1.88	46	46
257	HONDO	2004	6	2	100	33.3	33.3	-0.7	1.88	46	46
258	HONDO	2004	6	2	100	33.3	33.3	-0.7	1.88	46	46
259	HONDO	2004	6	2	0	0	0	-0.7	1.88	46	46
260	HONDO	2004	6	2	50	0	0	-0.7	1.88	46	46
261	HONDO	2004	6	2	0	0	0	-0.7	1.88	46	46
262	HONDO	2004	6	2	33.3	0	0	-0.7	1.88	46	46
263	HONDO	2004	6	2	0	0	0	-0.7	1.88	46	46
264	HONDO	2004	6	2	0	0	0	-0.7	1.88	46	46
265	HONDO	2004	6	2	0	0	0	-0.7	1.88	46	46
266	HONDO	2004	6	2	100	66.6	66.6	-0.7	1.88	46	46
267	HONDO	2004	6	2	0	0	0	-0.7	1.88	46	46
268	HONDO	2004	6	2	0	0	0	-0.7	1.88	46	46
269	HONDO	2004	6	2	66.6	0	0	-0.7	1.88	46	46
270	HONDO	2004	6	2	0	0	0	-0.7	1.88	46	46
271	HONDO	2004	6	2	0	0	0	-0.7	1.88	46	46
272	HONDO	2004	6	2	33.3	0	0	-0.7	1.88	46	46
273	HONDO	2004	6	2	0	0	0	-0.7	1.88	46	46
274	HONDO	2004	6	2	0	0	0	-0.7	1.88	46	46
275	HONDO	2004	6	2	33.3	0	0	-0.7	1.88	46	46
276	HONDO	2004	6	2	0	0	0	-0.7	1.88	46	46
277	HONDO	2004	6	2	0	0	0	-0.7	1.88	46	46
278	HONDO	2004	6	2	0	0	0	-0.7	1.88	46	46
279	HONDO	2004	6	2	0	0	0	-0.7	1.88	46	46
280	HONDO	2004	6	2	0	0	0	-0.7	1.88	46	46
281	HONDO	2004	6	2	0	0	0	-0.7	1.88	46	46
282	HONDO	2004	6	2	0	0	0	-0.7	1.88	46	46
283	HONDO	2004	6	2	0	0	0	-0.7	1.88	46	46
284	HONDO	2004	6	2	0	0	0	-0.7	1.88	46	46
285	HONDO	2004	6	2	33.3	0	0	-0.7	1.88	46	46
286	HONDO	2004	6	2	0	0	0	-0.7	1.88	46	46
287	HONDO	2004	6	2	0	0	0	-0.7	1.88	46	46
288	HONDO	2004	6	2	0	0	0	-0.7	1.88	46	46
289	HONDO	2004	6	2	0	0	0	-0.7	1.88	46	46
290	HONDO	2004	6	2	0	0	0	-0.7	1.88	46	46
291	HONDO	2004	6	2	0	0	0	-0.7	1.88	46	46
292	HONDO	2004	6	2	33.3	100	33.3	-0.7	1.88	46	46
293	HONDO	2004	6	2	66.6	0	0	-0.7	1.88	46	46
294	HONDO	2004	6	2	0	0	0	-0.7	1.88	46	46
295	HONDO	2004	6	2	0	0	0	-0.7	1.88	46	46
296	HONDO	2004	6	2	33.3	0	0	-0.7	1.88	46	46
297	HONDO	2004	6	2	0	0	0	-0.7	1.88	46	46
298	HONDO	2004	6	2	0	0	0	-0.7	1.88	46	46
299	HONDO	2004	6	2	0	0	0	-0.7	1.88	46	46
300	HONDO	2004	6	2	66.6	0	0	-0.7	1.88	46	46
301	HONDO	2004	6	2	0	0	0	-0.7	1.88	46	46
302	HONDO	2004	6	2	66.6	0	0	-0.7	1.88	46	46
303	HONDO	2004	6	2	66.6	0	0	-0.7	1.88	46	46
304	HONDO	2004	6	2	0	0	0	-0.7	1.88	46	46
305	HONDO	2004	6	2	0	0	0	-0.7	1.88	46	46
306	HONDO	2004	6	2	0	0	0	-0.7	1.88	46	46
307	HONDO	2004	6	2	33.3	0	0	-0.7	1.88	46	46
308	HONDO	2004	6	2	0	0	0	-0.7	1.88	46	46
309	HONDO	2004	6	2	0	0	0	-0.7	1.88	46	46
310	HONDO	2004	6	2	0	0	0	-0.7	1.88	46	46
311	HONDO	2004	6	2	0	0	0	-0.7	1.88	46	46
312	HONDO	2004	6	2	0	0	0	-0.7	1.88	46	46
313	HONDO	2004	6	2	66.6	0	0	-0.7	1.88	46	46
314	HONDO	2004	6	2	66.6	50	33.3	-0.7	1.88	46	46
315	HONDO	2004	6	2	50	0	0	-0.7	1.88	46	46
316	HONDO	2004	6	2	50	100	50	-0.7	1.88	46	46
317	HONDO	2004	6	2	0	0	0	-0.7	1.88	46	46
318	HONDO	2004	6	2	33.3	100	33.3	-0.7	1.88	46	46
319	HONDO	2004	6	2	0	0	0	-0.7	1.88	46	46
320	HONDO	2004	6	2	0	0	0	-0.7	1.88	46	46
321	HONDO	2004	6	2	0	0	0	-0.7	1.88	46	46
322	MORO	2004	7	3	100	0	0	-0.23	0.85	31.7	35.1	35.1
323	MORO	2004	7	3	50	0	0	-0.23	0.85	31.7	35.1	28.2
324	MORO	2004	7	3	0	0	0	-0.23	0.85	31.7	35.1	31.65
325	MORO	2004	7	3	0	0	0	-0.23	0.85	31.7	35.1
326	MORO	2004	7	3	0	0	0	-0.23	0.85	31.7	35.1
327	MORO	2004	7	3	66.6	0	0	-0.23	0.85	31.7	35.1
328	MORO	2004	7	3	100	0	0	-0.23	0.85	31.7	35.1
329	MORO	2004	7	3	50	0	0	-0.23	0.85	31.7	35.1
330	MORO	2004	7	3	50	100	50	-0.23	0.85	31.7	35.1
331	MORO	2004	7	3	33.3	0	0	-0.23	0.85	31.7	35.1
332	MORO	2004	7	3	0	0	0	-0.23	0.85	31.7	35.1
333	MORO	2004	7	3	33.3	100	33.3	-0.23	0.85	31.7	35.1
334	MORO	2004	7	3	100	0	0	-0.23	0.85	31.7	35.1
335	MORO	2004	7	3	0	0	0	-0.23	0.85	31.7	35.1
336	MORO	2004	7	3	66.6	0	0	-0.23	0.85	31.7	35.1
337	MORO	2004	7	3	33.3	0	0	-0.23	0.85	31.7	35.1
338	MORO	2004	7	3	50	0	0	-0.23	0.85	31.7	35.1
339	MORO	2004	7	3	66.6	0	0	-0.23	0.85	31.7	35.1
340	MORO	2004	7	3	33.3	0	0	-0.23	0.85	31.7	35.1
341	MORO	2004	7	3	100	0	0	-0.23	0.85	31.7	35.1
342	MORO	2004	7	3	0	0	0	-0.23	0.85	31.7	35.1
343	MORO	2004	7	3	33.3	0	0	-0.23	0.85	31.7	35.1
344	MORO	2004	7	3	0	0	0	-0.23	0.85	31.7	35.1
345	MORO	2004	7	3	50	0	0	-0.23	0.85	31.7	35.1
346	MORO	2004	7	3	100	0	0	-0.23	0.85	31.7	35.1
347	MORO	2004	7	3	66.6	50	33.3	-0.23	0.85	31.7	35.1
348	MORO	2004	7	3	66.6	0	0	-0.23	0.85	31.7	35.1
349	MORO	2004	7	3	33.3	0	0	-0.23	0.85	31.7	35.1
350	MORO	2004	7	3	50	0	0	-0.23	0.85	31.7	35.1
351	MORO	2004	7	3	50	100	50	-0.23	0.85	31.7	35.1
352	MORO	2004	7	3	33.3	0	0	-0.23	0.85	31.7	35.1
353	MORO	2004	7	3	0	0	0	-0.23	0.85	31.7	35.1
354	MORO	2004	7	3	33.3	100	33.3	-0.23	0.85	31.7	35.1
355	MORO	2004	7	3	0	0	0	-0.23	0.85	31.7	35.1
356	MORO	2004	7	3	100	0	0	-0.23	0.85	31.7	35.1
357	MORO	2004	7	3	33.3	100	33.3	-0.23	0.85	31.7	35.1
358	MORO	2004	7	3	100	50	50	-0.23	0.85	31.7	35.1
359	MORO	2004	7	3	0	0	0	-0.23	0.85	31.7	35.1
360	MORO	2004	7	3	66.6	50	33.3	-0.23	0.85	31.7	35.1
361	MORO	2004	7	3	66.6	0	0	-0.23	0.85	31.7	35.1
362	MORO	2004	7	3	33.3	100	33.3	-0.23	0.85	31.7	35.1
363	MORO	2004	7	3	0	0	0	-0.23	0.85	31.7	35.1
364	MORO	2004	7	3	33.3	100	33.3	-0.23	0.85	31.7	35.1
365	MORO	2004	7	3	33.3	0	0	-0.23	0.85	31.7	35.1
366	MORO	2004	7	3	0	0	0	-0.23	0.85	31.7	35.1
367	MORO	2004	7	3	33.3	100	33.3	-0.23	0.85	31.7	35.1
368	MORO	2004	7	3	0	0	0	-0.23	0.85	31.7	35.1
369	MORO	2004	7	3	100	0	0	-0.23	0.85	31.7	35.1
370	MORO	2004	7	3	100	0	0	-0.23	0.85	31.7	35.1
371	MORO	2004	8	3	100	66.6	66.6	-0.23	0.85	31.7	28.2
372	MORO	2004	8	3	50	100	50	-0.23	0.85	31.7	28.2
373	MORO	2004	8	3	100	50	50	-0.23	0.85	31.7	28.2
374	MORO	2004	8	3	100	100	100	-0.23	0.85	31.7	28.2
375	MORO	2004	8	3	100	100	100	-0.23	0.85	31.7	28.2
376	PEGO	2005	9	1	50	0	0	-0.36	2.2	57.8	40.9	40.9
377	PEGO	2005	9	1	100	0	0	-0.36	2.2	57.8	40.9	74.7
378	PEGO	2005	9	1	0	0	0	-0.36	2.2	57.8	40.9	57.8
379	PEGO	2005	9	1	0	0	0	-0.36	2.2	57.8	40.9
380	PEGO	2005	9	1	50	100	50	-0.36	2.2	57.8	40.9
381	PEGO	2005	9	1	50	100	50	-0.36	2.2	57.8	40.9
382	PEGO	2005	9	1	0	0	0	-0.36	2.2	57.8	40.9
383	PEGO	2005	9	1	0	0	0	-0.36	2.2	57.8	40.9
384	PEGO	2005	9	1	0	0	0	-0.36	2.2	57.8	40.9
385	PEGO	2005	9	1	0	0	0	-0.36	2.2	57.8	40.9
386	PEGO	2005	9	1	0	0	0	-0.36	2.2	57.8	40.9
387	PEGO	2005	9	1	0	0	0	-0.36	2.2	57.8	40.9
388	PEGO	2005	9	1	50	0	0	-0.36	2.2	57.8	40.9
389	PEGO	2005	9	1	0	0	0	-0.36	2.2	57.8	40.9
390	PEGO	2005	9	1	0	0	0	-0.36	2.2	57.8	40.9
391	PEGO	2005	10	1	100	100	100	-0.36	2.2	57.8	74.7
392	PEGO	2005	10	1	100	50	50	-0.36	2.2	57.8	74.7
393	PEGO	2005	10	1	50	0	0	-0.36	2.2	57.8	74.7
394	PEGO	2005	10	1	50	100	50	-0.36	2.2	57.8	74.7
395	PEGO	2005	10	1	0	0	0	-0.36	2.2	57.8	74.7
396	PEGO	2005	10	1	0	0	0	-0.36	2.2	57.8	74.7
397	PEGO	2005	10	1	0	0	0	-0.36	2.2	57.8	74.7
398	PEGO	2005	10	1	66.6	0	0	-0.36	2.2	57.8	74.7
399	PEGO	2005	10	1	100	50	50	-0.36	2.2	57.8	74.7
400	PEGO	2005	10	1	100	0	0	-0.36	2.2	57.8	74.7
401	PEGO	2005	10	1	66.6	0	0	-0.36	2.2	57.8	74.7
402	PEGO	2005	10	1	100	0	0	-0.36	2.2	57.8	74.7
403	PEGO	2005	10	1	0	0	0	-0.36	2.2	57.8	74.7
404	PEGO	2005	10	1	100	0	0	-0.36	2.2	57.8	74.7
405	PEGO	2005	10	1	50	0	0	-0.36	2.2	57.8	74.7
406	PEGO	2005	10	1	100	0	0	-0.36	2.2	57.8	74.7
407	PEGO	2005	10	1	100	0	0	-0.36	2.2	57.8	74.7
408	PEGO	2005	10	1	66.6	0	0	-0.36	2.2	57.8	74.7
409	XERESA	2005	11	4	100	0	0	-0.71	0	18	18
410	XERESA	2005	11	4	66.6	50	33.3	-0.71	0	18	18
411	XERESA	2005	11	4	0	0	0	-0.71	0	18	18
412	XERESA	2005	11	4	0	0	0	-0.71	0	18	18
413	XERESA	2005	11	4	100	0	0	-0.71	0	18	18
414	XERESA	2005	11	4	100	100	100	-0.71	0	18	18
415	XERESA	2005	11	4	0	0	0	-0.71	0	18	18
416	XERESA	2005	11	4	0	0	0	-0.71	0	18	18
417	XERESA	2005	11	4	0	0	0	-0.71	0	18	18
418	XERESA	2005	11	4	0	0	0	-0.71	0	18	18
419	XERESA	2005	11	4	100	66.6	66.6	-0.71	0	18	18
420	XERESA	2005	11	4	100	66.6	66.6	-0.71	0	18	18
421	XERESA	2005	11	4	100	33.3	33.3	-0.71	0	18	18
422	XERESA	2005	11	4	33.3	0	0	-0.71	0	18	18
423	XERESA	2005	11	4	75	66.6	49.95	-0.71	0	18	18
424	XERESA	2005	11	4	100	66.6	66.6	-0.71	0	18	18
425	XERESA	2005	11	4	33.3	0	0	-0.71	0	18	18
426	XERESA	2005	11	4	0	0	0	-0.71	0	18	18
427	XERESA	2005	11	4	66.6	0	0	-0.71	0	18	18
428	XERESA	2005	11	4	100	0	0	-0.71	0	18	18
429	XERESA	2005	11	4	25	0	0	-0.71	0	18	18
430	XERESA	2005	11	4	0	0	0	-0.71	0	18	18
431	XERESA	2005	11	4	100	0	0	-0.71	0	18	18
432	XERESA	2005	11	4	0	0	0	-0.71	0	18	18
433	XERESA	2005	11	4	66.6	0	0	-0.71	0	18	18
434	XERESA	2005	11	4	100	0	0	-0.71	0	18	18
435	XERESA	2005	11	4	100	0	0	-0.71	0	18	18
436	XERESA	2005	11	4	33.3	0	0	-0.71	0	18	18
437	XERESA	2005	11	4	50	0	0	-0.71	0	18	18
438	XERESA	2005	11	4	66.6	50	33.3	-0.71	0	18	18
439	XERESA	2005	11	4	33.3	0	0	-0.71	0	18	18
440	XERESA	2005	11	4	0	0	0	-0.71	0	18	18
441	XERESA	2005	11	4	100	0	0	-0.71	0	18	18
442	XERESA	2005	11	4	0	0	0	-0.71	0	18	18
443	XERESA	2005	11	4	100	0	0	-0.71	0	18	18
444	XERESA	2005	11	4	0	0	0	-0.71	0	18	18
445	XERESA	2005	11	4	0	0	0	-0.71	0	18	18
446	XERESA	2005	11	4	66.6	0	0	-0.71	0	18	18
447	XERESA	2005	11	4	0	0	0	-0.71	0	18	18
448	XERESA	2005	11	4	0	0	0	-0.71	0	18	18
449	XERESA	2005	11	4	66.6	0	0	-0.71	0	18	18
450	XERESA	2005	11	4	100	33.3	33.3	-0.71	0	18	18
451	XERESA	2005	11	4	33.3	0	0	-0.71	0	18	18
452	XERESA	2005	11	4	33.3	0	0	-0.71	0	18	18
453	XERESA	2005	11	4	0	0	0	-0.71	0	18	18
454	XERESA	2005	11	4	100	33.3	33.3	-0.71	0	18	18
455	XERESA	2005	11	4	66.6	0	0	-0.71	0	18	18
456	XERESA	2005	11	4	100	0	0	-0.71	0	18	18
457	XERESA	2005	11	4	33.3	0	0	-0.71	0	18	18
458	XERESA	2005	11	4	50	0	0	-0.71	0	18	18
459	XERESA	2005	11	4	0	0	0	-0.71	0	18	18
460	XERESA	2005	11	4	0	0	0	-0.71	0	18	18
461	XERESA	2005	11	4	0	0	0	-0.71	0	18	18
462	XERESA	2005	11	4	66.6	50	33.3	-0.71	0	18	18
463	XERESA	2005	11	4	100	0	0	-0.71	0	18	18
464	XERESA	2005	11	4	33.3	100	33.3	-0.71	0	18	18
465	XERESA	2005	11	4	66.6	0	0	-0.71	0	18	18
466	XERESA	2005	11	4	100	0	0	-0.71	0	18	18
467	XERESA	2005	11	4	66.6	100	66.6	-0.71	0	18	18
468	XERESA	2005	11	4	33.3	0	0	-0.71	0	18	18
469	XERESA	2005	11	4	0	0	0	-0.71	0	18	18
470	XERESA	2005	11	4	0	0	0	-0.71	0	18	18
471	XERESA	2005	11	4	0	0	0	-0.71	0	18	18
472	XERESA	2005	11	4	66.6	0	0	-0.71	0	18	18
473	XERESA	2005	11	4	0	0	0	-0.71	0	18	18
474	XERESA	2005	11	4	0	0	0	-0.71	0	18	18
475	XERESA	2005	11	4	33.3	0	0	-0.71	0	18	18
476	XERESA	2005	11	4	33.3	0	0	-0.71	0	18	18
477	XERESA	2005	11	4	0	0	0	-0.71	0	18	18
478	XERESA	2005	11	4	33.3	0	0	-0.71	0	18	18
479	XERESA	2005	11	4	100	0	0	-0.71	0	18	18
480	XERESA	2005	11	4	100	0	0	-0.71	0	18	18
481	XERESA	2005	11	4	33.3	0	0	-0.71	0	18	18
482	XERESA	2005	11	4	100	0	0	-0.71	0	18	18
483	XERESA	2005	11	4	33.3	0	0	-0.71	0	18	18
484	XERESA	2005	11	4	0	0	0	-0.71	0	18	18
485	XERESA	2005	11	4	100	0	0	-0.71	0	18	18
486	XERESA	2005	11	4	0	0	0	-0.71	0	18	18
487	XERESA	2005	11	4	0	0	0	-0.71	0	18	18
488	XERESA	2005	11	4	0	0	0	-0.71	0	18	18
489	XERESA	2005	11	4	0	0	0	-0.71	0	18	18
490	XERESA	2005	11	4	0	0	0	-0.71	0	18	18
491	XERESA	2005	11	4	0	0	0	-0.71	0	18	18
492	XERESA	2005	11	4	50	0	0	-0.71	0	18	18
493	XERESA	2005	11	4	33.3	0	0	-0.71	0	18	18
494	XERESA	2005	11	4	100	0	0	-0.71	0	18	18
495	XERESA	2005	11	4	0	0	0	-0.71	0	18	18
496	XERESA	2005	11	4	100	33.3	33.3	-0.71	0	18	18
497	XERESA	2005	11	4	100	0	0	-0.71	0	18	18
498	XERESA	2005	11	4	100	0	0	-0.71	0	18	18
499	XERESA	2005	11	4	0	0	0	-0.71	0	18	18
500	XERESA	2005	11	4	100	100	100	-0.71	0	18	18
501	XERESA	2005	11	4	0	0	0	-0.71	0	18	18
502	XERESA	2005	11	4	66.6	50	33.3	-0.71	0	18	18
503	XERESA	2005	11	4	100	0	0	-0.71	0	18	18
504	XERESA	2005	11	4	0	0	0	-0.71	0	18	18
505	XERESA	2005	11	4	100	100	100	-0.71	0	18	18
506	XERESA	2005	11	4	66.6	0	0	-0.71	0	18	18
507	XERESA	2005	11	4	66.6	0	0	-0.71	0	18	18
508	XERESA	2005	11	4	50	0	0	-0.71	0	18	18
509	XERESA	2005	11	4	0	0	0	-0.71	0	18	18
510	XERESA	2005	11	4	0	0	0	-0.71	0	18	18
511	XERESA	2005	11	4	0	0	0	-0.71	0	18	18
512	XERESA	2005	11	4	0	0	0	-0.71	0	18	18
513	XERESA	2005	11	4	66.6	0	0	-0.71	0	18	18
514	XERESA	2005	11	4	100	100	100	-0.71	0	18	18
515	XERESA	2005	11	4	0	0	0	-0.71	0	18	18
516	XERESA	2005	11	4	0	0	0	-0.71	0	18	18
517	XERESA	2005	11	4	0	0	0	-0.71	0	18	18
518	XERESA	2005	11	4	0	0	0	-0.71	0	18	18
519	XERESA	2005	11	4	0	0	0	-0.71	0	18	18
520	XERESA	2005	11	4	0	0	0	-0.71	0	18	18
521	MORO	2005	12	3	0	0	0	-0.04	6.25	46.7	46.7
522	MORO	2005	12	3	50	100	50	-0.04	6.25	46.7	46.7
523	MORO	2005	12	3	50	100	50	-0.04	6.25	46.7	46.7
524	MORO	2005	12	3	0	0	0	-0.04	6.25	46.7	46.7
525	MORO	2005	12	3	0	0	0	-0.04	6.25	46.7	46.7
526	MORO	2005	12	3	0	0	0	-0.04	6.25	46.7	46.7
527	MORO	2005	12	3	0	0	0	-0.04	6.25	46.7	46.7
528	MORO	2005	12	3	0	0	0	-0.04	6.25	46.7	46.7
529	MORO	2005	12	3	0	0	0	-0.04	6.25	46.7	46.7
530	MORO	2005	12	3	0	0	0	-0.04	6.25	46.7	46.7
531	MORO	2005	12	3	0	0	0	-0.04	6.25	46.7	46.7
532	MORO	2005	12	3	0	0	0	-0.04	6.25	46.7	46.7
533	MORO	2005	12	3	0	0	0	-0.04	6.25	46.7	46.7
534	MORO	2005	12	3	100	100	100	-0.04	6.25	46.7	46.7
535	MORO	2005	12	3	100	100	100	-0.04	6.25	46.7	46.7
536	MORO	2005	12	3	0	0	0	-0.04	6.25	46.7	46.7
537	MORO	2005	12	3	0	0	0	-0.04	6.25	46.7	46.7
538	MORO	2005	12	3	33.3	0	0	-0.04	6.25	46.7	46.7
539	MORO	2005	12	3	0	0	0	-0.04	6.25	46.7	46.7
540	MORO	2005	12	3	0	0	0	-0.04	6.25	46.7	46.7
541	MORO	2005	12	3	0	0	0	-0.04	6.25	46.7	46.7
542	MORO	2005	12	3	50	100	50	-0.04	6.25	46.7	46.7
543	MORO	2005	12	3	0	0	0	-0.04	6.25	46.7	46.7
544	MORO	2005	12	3	100	100	100	-0.04	6.25	46.7	46.7
545	MORO	2005	12	3	0	0	0	-0.04	6.25	46.7	46.7
546	MORO	2005	12	3	0	0	0	-0.04	6.25	46.7	46.7
547	MORO	2005	12	3	0	0	0	-0.04	6.25	46.7	46.7
548	MORO	2005	12	3	50	0	0	-0.04	6.25	46.7	46.7
549	MORO	2005	12	3	50	0	0	-0.04	6.25	46.7	46.7
550	PEGO	2006	13	1	0	0	0	-0.35	0.3	76.1	76.1
551	PEGO	2006	13	1	0	0	0	-0.35	0.3	76.1	76.1
552	PEGO	2006	13	1	0	0	0	-0.35	0.3	76.1	76.1
553	PEGO	2006	13	1	0	0	0	-0.35	0.3	76.1	76.1
554	PEGO	2006	13	1	0	0	0	-0.35	0.3	76.1	76.1
555	PEGO	2006	13	1	0	0	0	-0.35	0.3	76.1	76.1
556	PEGO	2006	13	1	0	0	0	-0.35	0.3	76.1	76.1
557	PEGO	2006	13	1	0	0	0	-0.35	0.3	76.1	76.1
558	PEGO	2006	13	1	0	0	0	-0.35	0.3	76.1	76.1
559	PEGO	2006	13	1	0	0	0	-0.35	0.3	76.1	76.1
560	PEGO	2006	13	1	0	0	0	-0.35	0.3	76.1	76.1
561	PEGO	2006	13	1	50	0	0	-0.35	0.3	76.1	76.1
562	PEGO	2006	13	1	0	0	0	-0.35	0.3	76.1	76.1
563	PEGO	2006	13	1	0	0	0	-0.35	0.3	76.1	76.1
564	PEGO	2006	13	1	50	0	0	-0.35	0.3	76.1	76.1
565	PEGO	2006	13	1	0	0	0	-0.35	0.3	76.1	76.1
566	PEGO	2006	13	1	0	0	0	-0.35	0.3	76.1	76.1
567	PEGO	2006	13	1	0	0	0	-0.35	0.3	76.1	76.1
568	PEGO	2006	13	1	0	0	0	-0.35	0.3	76.1	76.1
569	PEGO	2006	13	1	0	0	0	-0.35	0.3	76.1	76.1
570	PEGO	2006	13	1	50	0	0	-0.35	0.3	76.1	76.1
571	PEGO	2006	13	1	0	0	0	-0.35	0.3	76.1	76.1
572	PEGO	2006	13	1	50	0	0	-0.35	0.3	76.1	76.1
573	PEGO	2006	13	1	50	0	0	-0.35	0.3	76.1	76.1
574	PEGO	2006	13	1	0	0	0	-0.35	0.3	76.1	76.1
575	PEGO	2006	13	1	0	0	0	-0.35	0.3	76.1	76.1
576	PEGO	2006	13	1	100	50	50	-0.35	0.3	76.1	76.1
577	PEGO	2007	14	1	33.3	100	33.3	1.5	21	44.5	44.5
578	PEGO	2007	14	1	50	100	50	1.5	21	44.5	44.5
579	PEGO	2007	14	1	50	0	0	1.5	21	44.5	44.5
580	PEGO	2007	14	1	50	100	50	1.5	21	44.5	44.5
581	PEGO	2007	14	1	0	0	0	1.5	21	44.5	44.5
582	PEGO	2007	14	1	0	0	0	1.5	21	44.5	44.5
583	PEGO	2007	14	1	0	0	0	1.5	21	44.5	44.5
584	PEGO	2007	14	1	0	0	0	1.5	21	44.5	44.5
585	PEGO	2007	14	1	0	0	0	1.5	21	44.5	44.5
586	PEGO	2007	14	1	100	50	50	1.5	21	44.5	44.5
587	PEGO	2007	14	1	0	0	0	1.5	21	44.5	44.5
588	PEGO	2007	14	1	0	0	0	1.5	21	44.5	44.5
589	PEGO	2007	14	1	33.3	100	33.3	1.5	21	44.5	44.5
590	PEGO	2007	14	1	0	0	0	1.5	21	44.5	44.5
591	PEGO	2007	14	1	0	0	0	1.5	21	44.5	44.5
592	PEGO	2008	15	1	0	0	0	1	63.9	46	46
593	PEGO	2008	15	1	0	0	0	1	63.9	46	46
594	PEGO	2008	15	1	100	100	100	1	63.9	46	46
595	PEGO	2008	15	1	0	0	0	1	63.9	46	46
596	PEGO	2008	15	1	0	0	0	1	63.9	46	46
597	PEGO	2008	15	1	0	0	0	1	63.9	46	46
598	PEGO	2008	15	1	0	0	0	1	63.9	46	46
599	PEGO	2008	15	1	0	0	0	1	63.9	46	46
600	PEGO	2008	15	1	0	0	0	1	63.9	46	46
601	PEGO	2008	15	1	0	0	0	1	63.9	46	46
602	ALMENARA	2008	16	5	100	100	100	-0.17	1.5	26.6	26.6
603	ALMENARA	2008	16	5	100	0	0	-0.17	1.5	26.6	26.6
604	ALMENARA	2008	16	5	100	100	100	-0.17	1.5	26.6	26.6
605	ALMENARA	2008	16	5	0	0	0	-0.17	1.5	26.6	26.6
606	ALMENARA	2008	16	5	100	100	100	-0.17	1.5	26.6	26.6
607	ALMENARA	2008	16	5	66.6	50	33.3	-0.17	1.5	26.6	26.6
608	ALMENARA	2008	16	5	0	0	0	-0.17	1.5	26.6	26.6
609	ALMENARA	2008	16	5	100	100	100	-0.17	1.5	26.6	26.6
610	ALMENARA	2008	16	5	100	50	50	-0.17	1.5	26.6	26.6
611	ALMENARA	2008	16	5	100	33.3	33.3	-0.17	1.5	26.6	26.6
612	ALMENARA	2008	16	5	100	50	50	-0.17	1.5	26.6	26.6
613	ALMENARA	2008	16	5	100	0	0	-0.17	1.5	26.6	26.6
614	PEGO	2009	17	1	100	50	50	0.26	0	65.3	65.3
615	PEGO	2009	17	1	66.6	100	66.6	0.26	0	65.3	65.3
616	PEGO	2009	17	1	66.6	50	33.3	0.26	0	65.3	65.3
617	PEGO	2009	17	1	100	0	0	0.26	0	65.3	65.3
618	PEGO	2009	17	1	100	0	0	0.26	0	65.3	65.3
619	PEGO	2009	17	1	66.6	0	0	0.26	0	65.3	65.3
620	PEGO	2009	17	1	66.6	50	33.3	0.26	0	65.3	65.3
621	PEGO	2009	17	1	100	0	0	0.26	0	65.3	65.3
622	PEGO	2009	17	1	50	100	50	0.26	0	65.3	65.3
623	PEGO	2009	17	1	100	50	50	0.26	0	65.3	65.3
624	PEGO	2009	17	1	100	33.3	33.3	0.26	0	65.3	65.3
625	PEGO	2009	17	1	100	66.6	66.6	0.26	0	65.3	65.3
626	PEGO	2009	17	1	66.6	50	33.3	0.26	0	65.3	65.3
627	PEGO	2009	17	1	33.3	0	0	0.26	0	65.3	65.3
628	PEGO	2009	17	1	100	50	50	0.26	0	65.3	65.3
629	PEGO	2009	17	1	66.6	100	66.6	0.26	0	65.3	65.3
630	PEGO	2009	17	1	33.3	100	33.3	0.26	0	65.3	65.3
631	PEGO	2009	17	1	33.3	0	0	0.26	0	65.3	65.3
632	PEGO	2009	17	1	50	0	0	0.26	0	65.3	65.3
633	PEGO	2009	17	1	50	0	0	0.26	0	65.3	65.3
634	PEGO	2009	17	1	66.6	100	66.6	0.26	0	65.3	65.3
635	PEGO	2009	17	1	33.3	100	33.3	0.26	0	65.3	65.3
636	PEGO	2009	17	1	0	0	0	0.26	0	65.3	65.3
637	PEGO	2009	17	1	33.3	100	33.3	0.26	0	65.3	65.3
638	PEGO	2009	17	1	0	0	0	0.26	0	65.3	65.3
639	PEGO	2009	17	1	66.6	0	0	0.26	0	65.3	65.3
640	PEGO	2009	17	1	33.3	0	0	0.26	0	65.3	65.3
641	PEGO	2009	17	1	66.6	100	66.6	0.26	0	65.3	65.3
642	PEGO	2009	17	1	33.3	0	0	0.26	0	65.3	65.3
643	PEGO	2009	17	1	33.3	100	33.3	0.26	0	65.3	65.3
644	MORO	2009	18	3	100	50	50	-0.002	0	29	29
645	MORO	2009	18	3	66.6	100	66.6	-0.002	0	29	29
646	MORO	2009	18	3	0	0	0	-0.002	0	29	29
647	MORO	2009	18	3	50	100	50	-0.002	0	29	29
648	MORO	2009	18	3	50	0	0	-0.002	0	29	29
649	MORO	2009	18	3	0	0	0	-0.002	0	29	29
650	MORO	2009	18	3	50	100	50	-0.002	0	29	29
651	MORO	2009	18	3	100	100	100	-0.002	0	29	29
652	MORO	2009	18	3	100	0	0	-0.002	0	29	29
653	MORO	2009	18	3	0	0	0	-0.002	0	29	29
654	MORO	2009	18	3	100	50	50	-0.002	0	29	29
655	MORO	2009	18	3	50	0	0	-0.002	0	29	29
656	MORO	2009	18	3	100	50	50	-0.002	0	29	29
657	MORO	2009	18	3	100	50	50	-0.002	0	29	29
658	MORO	2009	18	3	100	33.3	33.3	-0.002	0	29	29
659	MORO	2009	18	3	100	50	50	-0.002	0	29	29
660	MORO	2009	18	3	66.6	100	66.6	-0.002	0	29	29
661	MORO	2009	18	3	50	100	50	-0.002	0	29	29
662	MORO	2009	18	3	0	0	0	-0.002	0	29	29
663	MORO	2009	18	3	66.6	50	33.3	-0.002	0	29	29
